# Supplementary material for: New species of Goniocolletes and Trichocolletes (Hymenoptera, Colletidae) from southern Australia
Source: Zookeys. 2016 Jun 14;(598):99–111. doi: 10.3897/zookeys.598.9229 (PMC4926674; doi:10.3897/zookeys.598.9229)
Supplement: XML Treatment for Goniocolletes [file zookeys.598.9229-treatment1.xml]

<!DOCTYPE tp:taxon-treatment
  PUBLIC "-//TaxonX//DTD Taxonomic Treatment Publishing DTD v0 20100105//EN" "tax-treatment-NSO.dtd">
<tp:taxon-treatment xmlns:tp="http://www.plazi.org/taxpub"><tp:treatment-meta><kwd-group><label>Taxon classification</label><kwd><named-content content-type="kingdom">Animalia</named-content></kwd><kwd><named-content content-type="order">Hymenoptera</named-content></kwd><kwd><named-content content-type="family">Colletidae</named-content></kwd></kwd-group><mixed-citation publication-type="journal"><person-group><name><surname>Leijs</surname><given-names>Remko</given-names></name><name><surname>Hogendoorn</surname><given-names>Katja</given-names></name></person-group><article-title>New species of <italic><tp:taxon-name><tp:taxon-name-part taxon-name-part-type="genus">Goniocolletes</tp:taxon-name-part></tp:taxon-name></italic> and <italic><tp:taxon-name><tp:taxon-name-part taxon-name-part-type="genus">Trichocolletes</tp:taxon-name-part></tp:taxon-name></italic> (<tp:taxon-name><tp:taxon-name-part taxon-name-part-type="order">Hymenoptera</tp:taxon-name-part></tp:taxon-name>, <tp:taxon-name><tp:taxon-name-part taxon-name-part-type="family">Colletidae</tp:taxon-name-part></tp:taxon-name>) from southern Australia</article-title><source>Zookeys</source><day>14</day><month>6</month><year>2016</year><volume>2016</volume><issue>598</issue><fpage>99</fpage><lpage>111</lpage><pub-id pub-id-type="doi">10.3897/zookeys.598.9229</pub-id></mixed-citation></tp:treatment-meta><tp:nomenclature><tp:taxon-name>
            <tp:taxon-name-part taxon-name-part-type="genus">Goniocolletes</tp:taxon-name-part>
          </tp:taxon-name><tp:taxon-authority>Cockerell, 1907</tp:taxon-authority></tp:nomenclature><tp:treatment-sec sec-type="remarks"><title>Remarks.</title><p>Two species of <italic><tp:taxon-name><tp:taxon-name-part taxon-name-part-type="genus">Goniocolletes</tp:taxon-name-part></tp:taxon-name></italic> were collected during a Bush Blitz survey at Hiltaba Station circa 130 km East of Ceduna, South Australia, November 2012. A single specimen of <italic><tp:taxon-name><tp:taxon-name-part taxon-name-part-type="genus">Goniocolletes</tp:taxon-name-part> <tp:taxon-name-part taxon-name-part-type="species">abdominalis</tp:taxon-name-part></tp:taxon-name></italic> (SAMA32-032978 / AUSBS 313-13) was collected on the same flowering <italic><tp:taxon-name><tp:taxon-name-part taxon-name-part-type="genus">Eucalyptus</tp:taxon-name-part></tp:taxon-name></italic> as where a number of other <italic><tp:taxon-name><tp:taxon-name-part taxon-name-part-type="genus">Goniocolletes</tp:taxon-name-part></tp:taxon-name></italic> males were caught. Using the key and information provided in <xref ref-type="bibr" rid="B6">Maynard’s (2013)</xref> revision, these other collected specimens of <italic><tp:taxon-name><tp:taxon-name-part taxon-name-part-type="genus">Goniocolletes</tp:taxon-name-part></tp:taxon-name></italic> initially keyed out to <italic><tp:taxon-name><tp:taxon-name-part taxon-name-part-type="genus">Goniocolletes</tp:taxon-name-part> <tp:taxon-name-part taxon-name-part-type="species">comatus</tp:taxon-name-part></tp:taxon-name></italic> <xref ref-type="bibr" rid="B6">Maynard 2013</xref>. However, unlike the colour characters mentioned in <xref ref-type="bibr" rid="B6">Maynard (2013)</xref>, our specimens had orange legs, with dark coxae and trochanters. Comparison to the type specimen showed that these colour characters seem to have been switched both in the identification key (<xref ref-type="bibr" rid="B6">Maynard 2013</xref>, pg. 98) and species description (<xref ref-type="bibr" rid="B6">Maynard 2013</xref>, pg. 104). Locating the holotype of <italic><tp:taxon-name><tp:taxon-name-part taxon-name-part-type="genus">Goniocolletes</tp:taxon-name-part> <tp:taxon-name-part taxon-name-part-type="species">comatus</tp:taxon-name-part></tp:taxon-name></italic> and other species examined specimens by <xref ref-type="bibr" rid="B6">Maynard (2013)</xref> was not straightforward, because none of the type specimens in <named-content xmlns:xlink="http://www.w3.org/1999/xlink" content-type="dwc:institutional_code" xlink:type="simple">SAMA</named-content> and <named-content xmlns:xlink="http://www.w3.org/1999/xlink" content-type="dwc:institutional_code" xlink:type="simple">QM</named-content> had been labelled as such. The male (holo)-type of <italic><tp:taxon-name><tp:taxon-name-part taxon-name-part-type="genus">Goniocolletes</tp:taxon-name-part> <tp:taxon-name-part taxon-name-part-type="species">comatus</tp:taxon-name-part></tp:taxon-name></italic> could be identified and located on the basis of its unique locality data, but this was impossible for the female type, because multiple specimens had the same label information as the type (<xref ref-type="bibr" rid="B6">Maynard 2013</xref>), and their repository was not stated. Examination of all specimens associated with <italic><tp:taxon-name><tp:taxon-name-part taxon-name-part-type="genus">Goniocolletes</tp:taxon-name-part> <tp:taxon-name-part taxon-name-part-type="species">comatus</tp:taxon-name-part></tp:taxon-name></italic> in the collections of <named-content xmlns:xlink="http://www.w3.org/1999/xlink" content-type="dwc:institutional_code" xlink:type="simple">QM</named-content> and <named-content xmlns:xlink="http://www.w3.org/1999/xlink" content-type="dwc:institutional_code" xlink:type="simple">SAMA</named-content>, indicated the existence of two species, with differences in pubescence and characters associated with the male genitalia and hidden sternites. We associated the sexes by using series of males and females collected from the same date and locality for each of the species. Here, we redescribe the male and female of <italic><tp:taxon-name><tp:taxon-name-part taxon-name-part-type="genus">Goniocolletes</tp:taxon-name-part> <tp:taxon-name-part taxon-name-part-type="species">comatus</tp:taxon-name-part></tp:taxon-name></italic> and describe the additional species on the basis of fresh material that was collected during a Bush Blitz survey at Hiltaba Station, South Australia.</p><p>As only a single species is added to this genus, we do not produce a completely new key, but suggest modifying the key produced by <xref ref-type="bibr" rid="B6">Maynard (2013</xref>, pg. 97) as follows:</p><p>For males:</p><table-wrap content-type="key" position="anchor" orientation="portrait"><table id="TID0E3GAC" rules="all"><tbody><tr><td rowspan="1" colspan="1">9(8)</td><td rowspan="1" colspan="1">Legs all black</td><td rowspan="1" colspan="1">
                    <bold><italic><tp:taxon-name><tp:taxon-name-part taxon-name-part-type="genus">Goniocolletes</tp:taxon-name-part> <tp:taxon-name-part taxon-name-part-type="species">albopilosus</tp:taxon-name-part></tp:taxon-name></italic> (Rayment)</bold>
                  </td></tr><tr><td rowspan="1" colspan="1">–</td><td rowspan="1" colspan="1">Legs orange with black coxae and trochanters</td><td rowspan="1" colspan="1">
                    <bold>9a</bold>
                  </td></tr><tr><td rowspan="1" colspan="1">9a(9)</td><td rowspan="1" colspan="1">Pubescence on T1 not dense and less than twice as long as on T2 (Fig. <xref ref-type="fig" rid="F1">1A</xref>, <xref ref-type="fig" rid="F1">1B</xref>), tip of S8 with long hairs pointed backwards (Fig. <xref ref-type="fig" rid="F2">3D</xref>)</td><td rowspan="1" colspan="1">
                    <bold><italic><tp:taxon-name><tp:taxon-name-part taxon-name-part-type="genus">Goniocolletes</tp:taxon-name-part> <tp:taxon-name-part taxon-name-part-type="species">comatus</tp:taxon-name-part></tp:taxon-name></italic> Maynard</bold>
                  </td></tr><!--PageBreak--><tr><td rowspan="1" colspan="1">–</td><td rowspan="1" colspan="1">Pubescence on T1 dense and more than twice as long as on T2 (Fig. <xref ref-type="fig" rid="F1">2A</xref>, <xref ref-type="fig" rid="F1">2B</xref>), tip of S8 with a sidewards directed patch of dense stiff long dark hairs on each side (Fig. <xref ref-type="fig" rid="F3">4D</xref>)</td><td rowspan="1" colspan="1">
                    <bold><italic><tp:taxon-name><tp:taxon-name-part taxon-name-part-type="genus">Goniocolletes</tp:taxon-name-part> <tp:taxon-name-part taxon-name-part-type="species">wanni</tp:taxon-name-part></tp:taxon-name></italic> sp. n.</bold>
                  </td></tr></tbody></table></table-wrap><fig id="F1" position="float" orientation="portrait"><label>Figure 1, 2.</label><caption><p>
          <bold>1</bold> Male holotype <italic><tp:taxon-name><tp:taxon-name-part taxon-name-part-type="genus">Goniocolletes</tp:taxon-name-part> <tp:taxon-name-part taxon-name-part-type="species">comatus</tp:taxon-name-part></tp:taxon-name></italic> (<named-content xmlns:xlink="http://www.w3.org/1999/xlink" content-type="dwc:institutional_code" xlink:type="simple">SAMA</named-content> 32-032610): <bold>A</bold> dorsal <bold>B</bold> lateral <bold>C</bold> ventral <bold>D</bold> head <bold>2</bold> Male holotype <italic><tp:taxon-name><tp:taxon-name-part taxon-name-part-type="genus">Goniocolletes</tp:taxon-name-part> <tp:taxon-name-part taxon-name-part-type="species">wanni</tp:taxon-name-part></tp:taxon-name></italic> sp. n. (<named-content xmlns:xlink="http://www.w3.org/1999/xlink" content-type="dwc:institutional_code" xlink:type="simple">SAMA</named-content> 32-032979): <bold>A</bold> dorsal <bold>B</bold> lateral <bold>C</bold> ventral <bold>D</bold> head.</p></caption><graphic xmlns:xlink="http://www.w3.org/1999/xlink" xlink:href="zookeys-598-099-g001.jpg" position="float" orientation="portrait" xlink:type="simple" id="oo_92416.jpg"/></fig><fig id="F2" position="float" orientation="portrait"><label>Figure 3.</label><caption><p>Male holotype <italic><tp:taxon-name><tp:taxon-name-part taxon-name-part-type="genus">Goniocolletes</tp:taxon-name-part> <tp:taxon-name-part taxon-name-part-type="species">comatus</tp:taxon-name-part></tp:taxon-name></italic> (<named-content xmlns:xlink="http://www.w3.org/1999/xlink" content-type="dwc:institutional_code" xlink:type="simple">SAMA</named-content> 32-032610). <bold>A</bold> genital capsule dorsal <bold>B</bold> id. ventral <bold>C</bold> S7 <bold>D</bold> S8.</p></caption><graphic xmlns:xlink="http://www.w3.org/1999/xlink" xlink:href="zookeys-598-099-g002.jpg" position="float" orientation="portrait" xlink:type="simple" id="oo_92417.jpg"/></fig><fig id="F3" position="float" orientation="portrait"><label>Figure 4.</label><caption><p>Male holotype <italic><tp:taxon-name><tp:taxon-name-part taxon-name-part-type="genus">Goniocolletes</tp:taxon-name-part> <tp:taxon-name-part taxon-name-part-type="species">wanni</tp:taxon-name-part></tp:taxon-name></italic> sp. n. (<named-content xmlns:xlink="http://www.w3.org/1999/xlink" content-type="dwc:institutional_code" xlink:type="simple">SAMA</named-content> 32-032979). <bold>A</bold> genital capsule dorsal <bold>B</bold> id. ventral <bold>C</bold> S7 <bold>D</bold> S8.</p></caption><graphic xmlns:xlink="http://www.w3.org/1999/xlink" xlink:href="zookeys-598-099-g003.jpg" position="float" orientation="portrait" xlink:type="simple" id="oo_92418.jpg"/></fig><p>For females:</p><table-wrap content-type="key" position="anchor" orientation="portrait"><table id="TID0EAKAC" rules="all"><tbody><tr><td rowspan="1" colspan="1">24(23)</td><td rowspan="1" colspan="1">Median area of supraclypeal area punctate</td><td rowspan="1" colspan="1">
                    <bold><italic><tp:taxon-name><tp:taxon-name-part taxon-name-part-type="genus">Goniocolletes</tp:taxon-name-part> <tp:taxon-name-part taxon-name-part-type="species">anthedonus</tp:taxon-name-part></tp:taxon-name></italic> Maynard</bold>
                  </td></tr><tr><td rowspan="1" colspan="1">–</td><td rowspan="1" colspan="1">Median area of supraclypeal area polished and impunctate</td><td rowspan="1" colspan="1">
                    <bold>25</bold>
                  </td></tr><tr><td rowspan="1" colspan="1">25(24)</td><td rowspan="1" colspan="1">Horizontal part of propodeal triangle gradually sloping, first flagellomere similar in length to third</td><td rowspan="1" colspan="1">
                    <bold><italic><tp:taxon-name><tp:taxon-name-part taxon-name-part-type="genus">Goniocolletes</tp:taxon-name-part> <tp:taxon-name-part taxon-name-part-type="species">comatus</tp:taxon-name-part></tp:taxon-name></italic> Maynard</bold>
                  </td></tr><tr><td rowspan="1" colspan="1">–</td><td rowspan="1" colspan="1">Horizontal part of propodeal triangle defined by sharp carinae, first flagellomere longer than third</td><td rowspan="1" colspan="1">
                    <bold><italic><tp:taxon-name><tp:taxon-name-part taxon-name-part-type="genus">Goniocolletes</tp:taxon-name-part> <tp:taxon-name-part taxon-name-part-type="species">wanni</tp:taxon-name-part></tp:taxon-name></italic> sp. n.</bold>
                  </td></tr></tbody></table></table-wrap></tp:treatment-sec><ref-list><ref id="B6"><mixed-citation xmlns:xlink="http://www.w3.org/1999/xlink" xlink:type="simple">
          <person-group><name name-style="western"><surname>Maynard</surname><given-names>GV</given-names></name></person-group> (<year>2013</year>) <article-title>Revision of <italic><tp:taxon-name><tp:taxon-name-part taxon-name-part-type="genus">Goniocolletes</tp:taxon-name-part></tp:taxon-name></italic> and seven Australian subgenera of <italic><tp:taxon-name><tp:taxon-name-part taxon-name-part-type="genus">Leioproctus</tp:taxon-name-part></tp:taxon-name></italic> (<tp:taxon-name><tp:taxon-name-part taxon-name-part-type="order">Hymenoptera</tp:taxon-name-part></tp:taxon-name>: <tp:taxon-name><tp:taxon-name-part taxon-name-part-type="superfamily">Apoidea</tp:taxon-name-part></tp:taxon-name>: <tp:taxon-name><tp:taxon-name-part taxon-name-part-type="family">Colletidae</tp:taxon-name-part></tp:taxon-name>), and description of new taxa.</article-title> <source>Zootaxa</source> <volume>3715</volume>: <fpage>1</fpage>–<lpage>114</lpage>. doi: <ext-link xlink:type="simple" ext-link-type="doi" xlink:href="10.11646/zootaxa.3715.1.1">10.11646/zootaxa.3715.1.1</ext-link></mixed-citation></ref></ref-list></tp:taxon-treatment>
