# Supplementary material for: New species of Goniocolletes and Trichocolletes (Hymenoptera, Colletidae) from southern Australia
Source: Zookeys. 2016 Jun 14;(598):99–111. doi: 10.3897/zookeys.598.9229 (PMC4926674; doi:10.3897/zookeys.598.9229)
Supplement: XML Treatment for Goniocolletes comatus [file zookeys.598.9229-treatment2.xml]

<!DOCTYPE tp:taxon-treatment
  PUBLIC "-//TaxonX//DTD Taxonomic Treatment Publishing DTD v0 20100105//EN" "tax-treatment-NSO.dtd">
<tp:taxon-treatment xmlns:tp="http://www.plazi.org/taxpub"><tp:treatment-meta><kwd-group><label>Taxon classification</label><kwd><named-content content-type="kingdom">Animalia</named-content></kwd><kwd><named-content content-type="order">Hymenoptera</named-content></kwd><kwd><named-content content-type="family">Colletidae</named-content></kwd></kwd-group><mixed-citation publication-type="journal"><person-group><name><surname>Leijs</surname><given-names>Remko</given-names></name><name><surname>Hogendoorn</surname><given-names>Katja</given-names></name></person-group><article-title>New species of <italic><tp:taxon-name><tp:taxon-name-part taxon-name-part-type="genus">Goniocolletes</tp:taxon-name-part></tp:taxon-name></italic> and <italic><tp:taxon-name><tp:taxon-name-part taxon-name-part-type="genus">Trichocolletes</tp:taxon-name-part></tp:taxon-name></italic> (<tp:taxon-name><tp:taxon-name-part taxon-name-part-type="order">Hymenoptera</tp:taxon-name-part></tp:taxon-name>, <tp:taxon-name><tp:taxon-name-part taxon-name-part-type="family">Colletidae</tp:taxon-name-part></tp:taxon-name>) from southern Australia</article-title><source>Zookeys</source><day>14</day><month>6</month><year>2016</year><volume>2016</volume><issue>598</issue><fpage>99</fpage><lpage>111</lpage><pub-id pub-id-type="doi">10.3897/zookeys.598.9229</pub-id></mixed-citation></tp:treatment-meta><tp:nomenclature><tp:taxon-name>
            <tp:taxon-name-part taxon-name-part-type="genus">Goniocolletes</tp:taxon-name-part>
            <tp:taxon-name-part taxon-name-part-type="species">comatus</tp:taxon-name-part>
          </tp:taxon-name><tp:taxon-authority>Maynard, 2013</tp:taxon-authority><xref ref-type="fig" rid="F1">Figs 1</xref><xref ref-type="fig" rid="F2">, 3</xref><xref ref-type="fig" rid="F4">, 5</xref></tp:nomenclature><tp:treatment-sec sec-type="material"><title>Material examined.</title><p>
            <italic>Holotype</italic>: ♂, Lake Gilles NP, 3 Feb 1975, C.A. &amp; T.F. Houston, on <italic><tp:taxon-name><tp:taxon-name-part taxon-name-part-type="genus">Eucalyptus</tp:taxon-name-part></tp:taxon-name></italic> blossom (<named-content xmlns:xlink="http://www.w3.org/1999/xlink" content-type="dwc:institutional_code" xlink:type="simple">SAMA</named-content> 32-032610).</p></tp:treatment-sec><tp:treatment-sec sec-type="description"><title>Specimen used for the description of the female.</title><p>♀, Lake Gilles NP, SA, 8 Mar 1976, C.A. &amp; T.F. Houston, on <italic><tp:taxon-name><tp:taxon-name-part taxon-name-part-type="genus">Eucalyptus</tp:taxon-name-part></tp:taxon-name></italic> (<named-content xmlns:xlink="http://www.w3.org/1999/xlink" content-type="dwc:institutional_code" xlink:type="simple">SAMA</named-content> 32-033291).</p></tp:treatment-sec><tp:treatment-sec sec-type="material"><title>Additional material examined</title><p>17♂. <bold><named-content xmlns:xlink="http://www.w3.org/1999/xlink" content-type="dwc:institutional_code" xlink:type="simple">SAMA</named-content></bold>: 4♂, Lake Gilles NP, SA, 8 Mar 1976, C.A. &amp; T.F. Houston, on <italic><tp:taxon-name><tp:taxon-name-part taxon-name-part-type="genus">Eucalyptus</tp:taxon-name-part></tp:taxon-name></italic>;</p><p>1♂, Orroroo, SA, 22 Apr 1944. <bold><named-content xmlns:xlink="http://www.w3.org/1999/xlink" content-type="dwc:institutional_code" xlink:type="simple">ANIC</named-content></bold>: 10♂, Angorichina Hotel, <named-content xmlns:xlink="http://www.w3.org/1999/xlink" content-type="dwc:verbatimCoordinates" xlink:type="simple"><named-content content-type="geo-json" specific-use="{&#34;type&#34;:&#34;Point&#34;,&#34;coordinates&#34;:[138.34,-31.08]}" xlink:type="simple">31.08S 138.34E</named-content></named-content>, SA, 8 Nov 1987, I. Nauman &amp; J. Cardale, on <italic><tp:taxon-name><tp:taxon-name-part taxon-name-part-type="genus">Eucalypt</tp:taxon-name-part></tp:taxon-name></italic> flowers; 2♂, <tp:taxon-name><tp:taxon-name-part taxon-name-part-type="subtribe">Brachina</tp:taxon-name-part></tp:taxon-name>, <named-content xmlns:xlink="http://www.w3.org/1999/xlink" content-type="dwc:verbatimCoordinates" xlink:type="simple"><named-content content-type="geo-json" specific-use="{&#34;type&#34;:&#34;Point&#34;,&#34;coordinates&#34;:[138.33,-31.01]}" xlink:type="simple">31.01S 138.33E</named-content></named-content>, 9 Nov 1987, I. Nauman &amp; J. Cardale.</p></tp:treatment-sec><tp:treatment-sec sec-type="diagnosis"><title>Diagnosis.</title><p>This species is distinguished from other species in this genus by males with black metasoma, simple orange legs with brown coxae and trochanters, scape black, pubescence on T1 as long as on T2 and S8 with evenly and openly placed long radiating setae. Females with propodeal triangle gradually sloping downwards, horizontal area not defined by a sharp carina.</p></tp:treatment-sec><tp:treatment-sec sec-type="redescription"><title>Redescriptions.</title><p>
            <italic>Holotype</italic>: Male (<named-content xmlns:xlink="http://www.w3.org/1999/xlink" content-type="dwc:institutional_code" xlink:type="simple">SAMA</named-content> 32-032610), body length 8.8 mm, head width 2.6 mm.</p><p>
            <italic>Relative head measurements</italic>. <abbrev xmlns:xlink="http://www.w3.org/1999/xlink" xlink:title="head width" xlink:type="simple">HW</abbrev> 50, <abbrev xmlns:xlink="http://www.w3.org/1999/xlink" xlink:title="head length" xlink:type="simple">HL</abbrev> 42, <abbrev xmlns:xlink="http://www.w3.org/1999/xlink" xlink:title="upper interorbital distance" xlink:type="simple">UID</abbrev> 30, <abbrev xmlns:xlink="http://www.w3.org/1999/xlink" xlink:title="upper width of face" xlink:type="simple">UFW</abbrev> 33, <abbrev xmlns:xlink="http://www.w3.org/1999/xlink" xlink:title="lower interorbital distance" xlink:type="simple">LID</abbrev> 27, <abbrev xmlns:xlink="http://www.w3.org/1999/xlink" xlink:title="distance between anterior mandibular articulations" xlink:type="simple">DMA</abbrev> 28, <abbrev xmlns:xlink="http://www.w3.org/1999/xlink" xlink:title="height of vertex above lateral ocelli" xlink:type="simple">HVO</abbrev> 0, <abbrev xmlns:xlink="http://www.w3.org/1999/xlink" xlink:title="width of ocellar cluster" xlink:type="simple">WOC</abbrev> 15, <abbrev xmlns:xlink="http://www.w3.org/1999/xlink" xlink:title="diameter of median ocellus" xlink:type="simple">MOD</abbrev> 4, <abbrev xmlns:xlink="http://www.w3.org/1999/xlink" xlink:title="ocellocular distance" xlink:type="simple">OOD</abbrev> 8, <abbrev xmlns:xlink="http://www.w3.org/1999/xlink" xlink:title="interantennal distance" xlink:type="simple">IAD</abbrev> 8, <abbrev xmlns:xlink="http://www.w3.org/1999/xlink" xlink:title="antennal socket diameter" xlink:type="simple">ASD</abbrev> 3, <abbrev xmlns:xlink="http://www.w3.org/1999/xlink" xlink:title="antennocular distance" xlink:type="simple">AOD</abbrev> 7, <abbrev xmlns:xlink="http://www.w3.org/1999/xlink" xlink:title="mandible length" xlink:type="simple">ML</abbrev> 21, <abbrev xmlns:xlink="http://www.w3.org/1999/xlink" xlink:title="basal width of mandible" xlink:type="simple">BMW</abbrev> 8, <abbrev xmlns:xlink="http://www.w3.org/1999/xlink" xlink:title="malar space length" xlink:type="simple">MSL</abbrev> 1, <abbrev xmlns:xlink="http://www.w3.org/1999/xlink" xlink:title="scape length" xlink:type="simple">SL</abbrev> 13, <abbrev xmlns:xlink="http://www.w3.org/1999/xlink" xlink:title="scape width" xlink:type="simple">SW</abbrev> 3, <abbrev xmlns:xlink="http://www.w3.org/1999/xlink" xlink:title="flagellum length" xlink:type="simple">FL</abbrev> 52.</p><p>
            <italic>Structure</italic>. Head: face longer than wide, clearly converging below; malar space circa 0.13× basal mandibular width; clypeus protuberant; vertex not elevated; gena about 0.8× eye width viewed laterally; flagellum as long as head width; flagellomeres 3-11 1.4× as long as wide. Legs not modified: hind tarsus longer than hind tibia; hind basitarsus 7× as long as wide; hind coxa without posterior ventral procession; S7 (Fig. <xref ref-type="fig" rid="F2">3C</xref>), inner lobes almost straight broadly rounded proximally; S8 (Fig. <xref ref-type="fig" rid="F2">3D</xref>) with evenly and openly placed long radiating setae, apparent in un-dissected specimens; genital capsule (Fig. 3AB), penis valves suddenly broadened at level of mid gonocoxite.</p><p>
            <italic>Coloration</italic>. Integument black, apart from antenna ventrally brown, legs orange, apart from basis of femur of front and middle legs, all coxae and trochanters brown, tegula translucent orange; marginal zone of T1-6 transparent.</p><p>
            <italic>Sculpture</italic>. Scutum, propodeum and tergites with close pit-reticulation, vertical part of propodeal triangle dull with fine irregular reticulation, horizontal part with transverse striae, lateral rim coarsely areolate.</p><p>
            <italic>Pubescence</italic>. Eyes with tiny dispersed hairs. Pubescence orange, apart from posterior margin of T6 and whole of T6-7 black, genae near eye margin whitish. Hairs on face erect, dense and long; hairs on T1 longer than on T2-4; sternites almost bare, apart from S3-4 with narrow, dense posterior fringes.</p><p>Female (<named-content xmlns:xlink="http://www.w3.org/1999/xlink" content-type="dwc:institutional_code" xlink:type="simple">SAMA</named-content> 32-033291), body length circa 11 mm, head width 3.2 mm.</p><p>
            <italic>Relative head measurements</italic>. <abbrev xmlns:xlink="http://www.w3.org/1999/xlink" xlink:title="head width" xlink:type="simple">HW</abbrev> 50, <abbrev xmlns:xlink="http://www.w3.org/1999/xlink" xlink:title="head length" xlink:type="simple">HL</abbrev> 40, <abbrev xmlns:xlink="http://www.w3.org/1999/xlink" xlink:title="upper interorbital distance" xlink:type="simple">UID</abbrev> 28, <abbrev xmlns:xlink="http://www.w3.org/1999/xlink" xlink:title="upper width of face" xlink:type="simple">UFW</abbrev> 34, <abbrev xmlns:xlink="http://www.w3.org/1999/xlink" xlink:title="lower interorbital distance" xlink:type="simple">LID</abbrev> 29, <abbrev xmlns:xlink="http://www.w3.org/1999/xlink" xlink:title="distance between anterior mandibular articulations" xlink:type="simple">DMA</abbrev> 27, <abbrev xmlns:xlink="http://www.w3.org/1999/xlink" xlink:title="height of vertex above lateral ocelli" xlink:type="simple">HVO</abbrev> 1, <abbrev xmlns:xlink="http://www.w3.org/1999/xlink" xlink:title="width of ocellar cluster" xlink:type="simple">WOC</abbrev> 16, <abbrev xmlns:xlink="http://www.w3.org/1999/xlink" xlink:title="diameter of median ocellus" xlink:type="simple">MOD</abbrev> 4, <abbrev xmlns:xlink="http://www.w3.org/1999/xlink" xlink:title="ocellocular distance" xlink:type="simple">OOD</abbrev> 6, <abbrev xmlns:xlink="http://www.w3.org/1999/xlink" xlink:title="interantennal distance" xlink:type="simple">IAD</abbrev> 8, <abbrev xmlns:xlink="http://www.w3.org/1999/xlink" xlink:title="antennal socket diameter" xlink:type="simple">ASD</abbrev> 3, <abbrev xmlns:xlink="http://www.w3.org/1999/xlink" xlink:title="antennocular distance" xlink:type="simple">AOD</abbrev> 8, <abbrev xmlns:xlink="http://www.w3.org/1999/xlink" xlink:title="mandible length" xlink:type="simple">ML</abbrev> 21, <abbrev xmlns:xlink="http://www.w3.org/1999/xlink" xlink:title="basal width of mandible" xlink:type="simple">BMW</abbrev> 7, <abbrev xmlns:xlink="http://www.w3.org/1999/xlink" xlink:title="malar space length" xlink:type="simple">MSL</abbrev> 2, <abbrev xmlns:xlink="http://www.w3.org/1999/xlink" xlink:title="scape length" xlink:type="simple">SL</abbrev> 15, <abbrev xmlns:xlink="http://www.w3.org/1999/xlink" xlink:title="scape width" xlink:type="simple">SW</abbrev> 3, <abbrev xmlns:xlink="http://www.w3.org/1999/xlink" xlink:title="flagellum length" xlink:type="simple">FL</abbrev> 33.</p><p>
            <italic>Structure</italic>: Head: inner eye margin straight, converging below; scape reaching median ocellus, tapering basally; malar space smooth length about 0.16 width; labial palps and maxillary palps just reaching apex of extended glossa; clypeus below supraclypeal level; epistomal suture distinct, almost straight; labrum basally strongly produced, apically flat; F1,3–10 length equal to, or less than width, F2 shorter than width; antennal sockets depressed; supraclypeal area strongly raised above frons level; midtibial spur long, slender; inner hind tibial spur with 6 long, slender teeth (other examined specimens with 7 teeth); Metasoma: postgradular area with weaker sculpture than pregradular area; pygidial plate broadly rounded apically, flat, dull; T2-4 anteriorly fine reticulate striated, posteriorly open to close punctated.</p><p>
            <italic>Coloration</italic>: Head, integument black with dark brown to black clypeus; mandibles black, medially brown and smooth; scape almost naked, black; flagellum light brown beneath, dark brown above; Mesosomal integument black; Metasomal integument orange.</p><p>
            <italic>Sculpture</italic>: Scutum and scutellum posteriomedially smooth with strong open punctation; metanotum dull and rugose; propodeal triangle with several fine transverse carina, anterior area narrower than metanotum; anterior area almost smooth. Clypeus flat, shiny with open large punctures; supraclypeal area polished, flat.</p><p>
            <italic>Pubescence</italic>: Head: hair white, dense on lower paraocular area; mesosomal hair white; hind basitibial plate with dense, branched hairs, obscuring marginal carina; hind basitarsus with posterior open fringe of long, branched grey hairs. Metasomal hair dorsally short, sparse, white; prepygidial fimbria dark brown; T2-4 posteriorly with fringes of long white hair.</p></tp:treatment-sec><tp:treatment-sec sec-type="remarks"><title>Remarks.</title><p>A redescription of this species was necessary because the specimens examined under <xref ref-type="bibr" rid="B6">Maynard’s (2013)</xref> original description of <italic><tp:taxon-name><tp:taxon-name-part taxon-name-part-type="genus">Goniocolletes</tp:taxon-name-part> <tp:taxon-name-part taxon-name-part-type="species">comatus</tp:taxon-name-part></tp:taxon-name></italic>, appear to belong to more than one species. The male holotype and the female are redescribed for comparative reasons.</p></tp:treatment-sec><tp:treatment-sec sec-type="Floral visitations"><title>Floral visitations.</title><p>
            <italic><tp:taxon-name><tp:taxon-name-part taxon-name-part-type="genus">Eucalyptus</tp:taxon-name-part></tp:taxon-name></italic> (<tp:taxon-name><tp:taxon-name-part taxon-name-part-type="family">Myrtaceae</tp:taxon-name-part></tp:taxon-name>)</p></tp:treatment-sec><tp:treatment-sec sec-type="distribution"><title>Distribution.</title><p>Currently known from four localities in the Flinders Ranges and northern Eyre Peninsula, South Australia.</p><!--PageBreak--><fig id="F4" position="float" orientation="portrait"><label>Figure 5, 6.</label><caption><p>
          <bold>5</bold> Female <italic><tp:taxon-name><tp:taxon-name-part taxon-name-part-type="genus">Goniocolletes</tp:taxon-name-part> <tp:taxon-name-part taxon-name-part-type="species">comatus</tp:taxon-name-part></tp:taxon-name></italic> (<named-content xmlns:xlink="http://www.w3.org/1999/xlink" content-type="dwc:institutional_code" xlink:type="simple">SAMA</named-content> 32-033291): <bold>A</bold> dorsal <bold>B</bold> lateral <bold>C</bold> head <bold>D</bold> propodeum <bold>6</bold> Female paratype <italic><tp:taxon-name><tp:taxon-name-part taxon-name-part-type="genus">Goniocolletes</tp:taxon-name-part> <tp:taxon-name-part taxon-name-part-type="species">wanni</tp:taxon-name-part></tp:taxon-name></italic> sp. n. (<named-content xmlns:xlink="http://www.w3.org/1999/xlink" content-type="dwc:institutional_code" xlink:type="simple">SAMA</named-content> 32-033292): <bold>A</bold> dorsal <bold>B</bold> lateral <bold>C</bold> head <bold>D</bold> propodeum.</p></caption><graphic xmlns:xlink="http://www.w3.org/1999/xlink" xlink:href="zookeys-598-099-g004.jpg" position="float" orientation="portrait" xlink:type="simple" id="oo_92419.jpg"/></fig></tp:treatment-sec><tp:treatment-sec><!--Section generated to contain objects referenced in tp:taxon-treatment.--><fig id="F1" position="float" orientation="portrait"><label>Figure 1, 2.</label><caption><p>
          <bold>1</bold> Male holotype <italic><tp:taxon-name><tp:taxon-name-part taxon-name-part-type="genus">Goniocolletes</tp:taxon-name-part> <tp:taxon-name-part taxon-name-part-type="species">comatus</tp:taxon-name-part></tp:taxon-name></italic> (<named-content xmlns:xlink="http://www.w3.org/1999/xlink" content-type="dwc:institutional_code" xlink:type="simple">SAMA</named-content> 32-032610): <bold>A</bold> dorsal <bold>B</bold> lateral <bold>C</bold> ventral <bold>D</bold> head <bold>2</bold> Male holotype <italic><tp:taxon-name><tp:taxon-name-part taxon-name-part-type="genus">Goniocolletes</tp:taxon-name-part> <tp:taxon-name-part taxon-name-part-type="species">wanni</tp:taxon-name-part></tp:taxon-name></italic> sp. n. (<named-content xmlns:xlink="http://www.w3.org/1999/xlink" content-type="dwc:institutional_code" xlink:type="simple">SAMA</named-content> 32-032979): <bold>A</bold> dorsal <bold>B</bold> lateral <bold>C</bold> ventral <bold>D</bold> head.</p></caption><graphic xmlns:xlink="http://www.w3.org/1999/xlink" xlink:href="zookeys-598-099-g001.jpg" position="float" orientation="portrait" xlink:type="simple" id="oo_92416.jpg"/></fig><fig id="F2" position="float" orientation="portrait"><label>Figure 3.</label><caption><p>Male holotype <italic><tp:taxon-name><tp:taxon-name-part taxon-name-part-type="genus">Goniocolletes</tp:taxon-name-part> <tp:taxon-name-part taxon-name-part-type="species">comatus</tp:taxon-name-part></tp:taxon-name></italic> (<named-content xmlns:xlink="http://www.w3.org/1999/xlink" content-type="dwc:institutional_code" xlink:type="simple">SAMA</named-content> 32-032610). <bold>A</bold> genital capsule dorsal <bold>B</bold> id. ventral <bold>C</bold> S7 <bold>D</bold> S8.</p></caption><graphic xmlns:xlink="http://www.w3.org/1999/xlink" xlink:href="zookeys-598-099-g002.jpg" position="float" orientation="portrait" xlink:type="simple" id="oo_92417.jpg"/></fig></tp:treatment-sec><ref-list><ref id="B6"><mixed-citation xmlns:xlink="http://www.w3.org/1999/xlink" xlink:type="simple">
          <person-group><name name-style="western"><surname>Maynard</surname><given-names>GV</given-names></name></person-group> (<year>2013</year>) <article-title>Revision of <italic><tp:taxon-name><tp:taxon-name-part taxon-name-part-type="genus">Goniocolletes</tp:taxon-name-part></tp:taxon-name></italic> and seven Australian subgenera of <italic><tp:taxon-name><tp:taxon-name-part taxon-name-part-type="genus">Leioproctus</tp:taxon-name-part></tp:taxon-name></italic> (<tp:taxon-name><tp:taxon-name-part taxon-name-part-type="order">Hymenoptera</tp:taxon-name-part></tp:taxon-name>: <tp:taxon-name><tp:taxon-name-part taxon-name-part-type="superfamily">Apoidea</tp:taxon-name-part></tp:taxon-name>: <tp:taxon-name><tp:taxon-name-part taxon-name-part-type="family">Colletidae</tp:taxon-name-part></tp:taxon-name>), and description of new taxa.</article-title> <source>Zootaxa</source> <volume>3715</volume>: <fpage>1</fpage>–<lpage>114</lpage>. doi: <ext-link xlink:type="simple" ext-link-type="doi" xlink:href="10.11646/zootaxa.3715.1.1">10.11646/zootaxa.3715.1.1</ext-link></mixed-citation></ref></ref-list></tp:taxon-treatment>
