# Supplementary material for: New species of Goniocolletes and Trichocolletes (Hymenoptera, Colletidae) from southern Australia
Source: Zookeys. 2016 Jun 14;(598):99–111. doi: 10.3897/zookeys.598.9229 (PMC4926674; doi:10.3897/zookeys.598.9229)
Supplement: XML Treatment for Goniocolletes wanni [file zookeys.598.9229-treatment3.xml]

<!DOCTYPE tp:taxon-treatment
  PUBLIC "-//TaxonX//DTD Taxonomic Treatment Publishing DTD v0 20100105//EN" "tax-treatment-NSO.dtd">
<tp:taxon-treatment xmlns:tp="http://www.plazi.org/taxpub"><tp:treatment-meta><kwd-group><label>Taxon classification</label><kwd><named-content content-type="kingdom">Animalia</named-content></kwd><kwd><named-content content-type="order">Hymenoptera</named-content></kwd><kwd><named-content content-type="family">Colletidae</named-content></kwd></kwd-group><mixed-citation publication-type="journal"><person-group><name><surname>Leijs</surname><given-names>Remko</given-names></name><name><surname>Hogendoorn</surname><given-names>Katja</given-names></name></person-group><article-title>New species of <italic><tp:taxon-name><tp:taxon-name-part taxon-name-part-type="genus">Goniocolletes</tp:taxon-name-part></tp:taxon-name></italic> and <italic><tp:taxon-name><tp:taxon-name-part taxon-name-part-type="genus">Trichocolletes</tp:taxon-name-part></tp:taxon-name></italic> (<tp:taxon-name><tp:taxon-name-part taxon-name-part-type="order">Hymenoptera</tp:taxon-name-part></tp:taxon-name>, <tp:taxon-name><tp:taxon-name-part taxon-name-part-type="family">Colletidae</tp:taxon-name-part></tp:taxon-name>) from southern Australia</article-title><source>Zookeys</source><day>14</day><month>6</month><year>2016</year><volume>2016</volume><issue>598</issue><fpage>99</fpage><lpage>111</lpage><pub-id pub-id-type="doi">10.3897/zookeys.598.9229</pub-id></mixed-citation></tp:treatment-meta><tp:nomenclature><tp:taxon-name>
            <tp:taxon-name-part taxon-name-part-type="genus">Goniocolletes</tp:taxon-name-part>
            <tp:taxon-name-part taxon-name-part-type="species">wanni</tp:taxon-name-part>
            <object-id xmlns:xlink="http://www.w3.org/1999/xlink" content-type="zoobank" xlink:type="simple">http://zoobank.org/E2A89228-CB9B-46B0-A07A-98CB0A5804D2</object-id>
          </tp:taxon-name><tp:taxon-status xmlns:xlink="http://www.w3.org/1999/xlink" xlink:type="simple">sp. n.</tp:taxon-status><xref ref-type="fig" rid="F1">Figs 2</xref><xref ref-type="fig" rid="F3">, 4</xref><xref ref-type="fig" rid="F4">, 6</xref><!--PageBreak--><!--PageBreak--></tp:nomenclature><tp:treatment-sec sec-type="material"><title>Material examined.</title><p>
            <italic>Holotype</italic>: ♂, (SAMA32-032979-AUSBS310-13), Hiltaba Station, SA, <named-content xmlns:xlink="http://www.w3.org/1999/xlink" content-type="dwc:verbatimCoordinates" xlink:type="simple"><named-content content-type="geo-json" specific-use="{&#34;type&#34;:&#34;Point&#34;,&#34;coordinates&#34;:[135.15634,-32.11689]}" xlink:type="simple">32.11689S 135.15634E</named-content></named-content>, 16 Nov 2012, R. Leijs and B. Tully, on <italic><tp:taxon-name><tp:taxon-name-part taxon-name-part-type="genus">Eucalyptus</tp:taxon-name-part></tp:taxon-name></italic> (<named-content xmlns:xlink="http://www.w3.org/1999/xlink" content-type="dwc:institutional_code" xlink:type="simple">SAMA</named-content>).</p></tp:treatment-sec><tp:treatment-sec sec-type="Paratype"><title>Paratype.</title><p>♀, (<named-content xmlns:xlink="http://www.w3.org/1999/xlink" content-type="dwc:institutional_code" xlink:type="simple">SAMA</named-content> 32-033292), 11 miles (17.6 km) S of Salmon Gums, WA, 11 Jan 1970, T.F. Houston, on <italic><tp:taxon-name><tp:taxon-name-part taxon-name-part-type="genus">Eucalyptus</tp:taxon-name-part></tp:taxon-name></italic>.</p></tp:treatment-sec><tp:treatment-sec sec-type="material"><title>Additional material examined</title><p>5♀, 42♂. <bold><named-content xmlns:xlink="http://www.w3.org/1999/xlink" content-type="dwc:institutional_code" xlink:type="simple">SAMA</named-content></bold>: 1♂, (<named-content xmlns:xlink="http://www.w3.org/1999/xlink" content-type="dwc:institutional_code" xlink:type="simple">SAMA</named-content> 32-033115), Hiltaba Station, SA, <named-content xmlns:xlink="http://www.w3.org/1999/xlink" content-type="dwc:verbatimCoordinates" xlink:type="simple"><named-content content-type="geo-json" specific-use="{&#34;type&#34;:&#34;Point&#34;,&#34;coordinates&#34;:[135.22875,-32.12293]}" xlink:type="simple">32.12293S 135.22875E</named-content></named-content>, 12 Nov 2012, R. Leijs and B. Tully, on <italic><tp:taxon-name><tp:taxon-name-part taxon-name-part-type="genus">Myoporum</tp:taxon-name-part></tp:taxon-name></italic>; 3♂, (SAMA32-033276-AUSBS 312-13, SAMA32-033277-AUSBS 311-13, SAMA32-033277-AUSBS 311-13), Hiltaba Station, N of Progress Dam, SA, <named-content xmlns:xlink="http://www.w3.org/1999/xlink" content-type="dwc:verbatimCoordinates" xlink:type="simple"><named-content content-type="geo-json" specific-use="{&#34;type&#34;:&#34;Point&#34;,&#34;coordinates&#34;:[135.26811,-32.23577]}" xlink:type="simple">32.23577S, 135.26811E</named-content></named-content>, 12 Nov 2012, R. Leijs and B. Tully, on <italic><tp:taxon-name><tp:taxon-name-part taxon-name-part-type="genus">Eucalyptus</tp:taxon-name-part></tp:taxon-name></italic>; 1♂ 28 km NE Wirrulla, SA, 7 Mar 1976, C.A. &amp; T.F. Houston, on <italic><tp:taxon-name><tp:taxon-name-part taxon-name-part-type="genus">Eucalyptus</tp:taxon-name-part></tp:taxon-name></italic>; 1♂ 20 miles (32km) NE Eucla, SA, 9 Jan 1970, T.F. Houston; 1♀, 3♂ Moorlands, SA, 19 Jan 1966, T.F. Houston on <italic><tp:taxon-name><tp:taxon-name-part taxon-name-part-type="genus">Eucalyptus</tp:taxon-name-part></tp:taxon-name></italic>. SA: 5♀, 2♂ 11 miles (17.6km) S of Salmon Gums, WA, 11 Jan 1970, T.F. Houston, on <italic><tp:taxon-name><tp:taxon-name-part taxon-name-part-type="genus">Eucalyptus</tp:taxon-name-part></tp:taxon-name></italic>; 15♂, 37 km W. of Balledonia, WA, <named-content xmlns:xlink="http://www.w3.org/1999/xlink" content-type="dwc:verbatimCoordinates" xlink:type="simple"><named-content content-type="geo-json" specific-use="{&#34;type&#34;:&#34;Point&#34;,&#34;coordinates&#34;:[123.275,-32.17556]}" xlink:type="simple">32.17556S 123.27500E</named-content></named-content>, 18 Mar 1996, J. Forrest, sweeping flowering <italic><tp:taxon-name><tp:taxon-name-part taxon-name-part-type="genus">Eucalyptus</tp:taxon-name-part></tp:taxon-name></italic>.</p><p>
            <bold><named-content xmlns:xlink="http://www.w3.org/1999/xlink" content-type="dwc:institutional_code" xlink:type="simple">QM</named-content></bold>: 20♂ Weebubbie Cave area, WNW Eucla, WA, <named-content xmlns:xlink="http://www.w3.org/1999/xlink" content-type="dwc:verbatimCoordinates" xlink:type="simple"><named-content content-type="geo-json" specific-use="{&#34;type&#34;:&#34;Point&#34;,&#34;coordinates&#34;:[128.76667,-31.65]}" xlink:type="simple">31.65000S 128.76667E</named-content></named-content>, 23 Jan 1987, G. &amp; A. Daniels on <italic><tp:taxon-name><tp:taxon-name-part taxon-name-part-type="genus">Melaleuca</tp:taxon-name-part></tp:taxon-name></italic>.</p></tp:treatment-sec><tp:treatment-sec sec-type="diagnosis"><title>Diagnosis.</title><p>This species is distinguished from other species in this genus by males with pubescence twice as long on T1 as on T2 and S8 on both sides with conspicuous bristle of dense, thick, long setae. Females with horizontal part of propodeal triangle defined by sharp transverse carina.</p></tp:treatment-sec><tp:treatment-sec sec-type="description"><title>Description.</title><p>
            <italic>Holotype</italic>. ♂ (<named-content xmlns:xlink="http://www.w3.org/1999/xlink" content-type="dwc:institutional_code" xlink:type="simple">SAMA</named-content> 32-032979), body length 12 mm, head width 3.3 mm.</p><p>
            <italic>Relative head measurements</italic>. <abbrev xmlns:xlink="http://www.w3.org/1999/xlink" xlink:title="head width" xlink:type="simple">HW</abbrev> 50, <abbrev xmlns:xlink="http://www.w3.org/1999/xlink" xlink:title="head length" xlink:type="simple">HL</abbrev> 42, <abbrev xmlns:xlink="http://www.w3.org/1999/xlink" xlink:title="upper interorbital distance" xlink:type="simple">UID</abbrev> 31, <abbrev xmlns:xlink="http://www.w3.org/1999/xlink" xlink:title="upper width of face" xlink:type="simple">UFW</abbrev> 34, <abbrev xmlns:xlink="http://www.w3.org/1999/xlink" xlink:title="lower interorbital distance" xlink:type="simple">LID</abbrev> 28, <abbrev xmlns:xlink="http://www.w3.org/1999/xlink" xlink:title="distance between anterior mandibular articulations" xlink:type="simple">DMA</abbrev> 30, <abbrev xmlns:xlink="http://www.w3.org/1999/xlink" xlink:title="height of vertex above lateral ocelli" xlink:type="simple">HVO</abbrev> 2, <abbrev xmlns:xlink="http://www.w3.org/1999/xlink" xlink:title="width of ocellar cluster" xlink:type="simple">WOC</abbrev> 17, <abbrev xmlns:xlink="http://www.w3.org/1999/xlink" xlink:title="diameter of median ocellus" xlink:type="simple">MOD</abbrev> 3, <abbrev xmlns:xlink="http://www.w3.org/1999/xlink" xlink:title="ocellocular distance" xlink:type="simple">OOD</abbrev> 7, <abbrev xmlns:xlink="http://www.w3.org/1999/xlink" xlink:title="interantennal distance" xlink:type="simple">IAD</abbrev> 8, <abbrev xmlns:xlink="http://www.w3.org/1999/xlink" xlink:title="antennal socket diameter" xlink:type="simple">ASD</abbrev> 3, <abbrev xmlns:xlink="http://www.w3.org/1999/xlink" xlink:title="antennocular distance" xlink:type="simple">AOD</abbrev> 8, <abbrev xmlns:xlink="http://www.w3.org/1999/xlink" xlink:title="mandible length" xlink:type="simple">ML</abbrev> 21, <abbrev xmlns:xlink="http://www.w3.org/1999/xlink" xlink:title="basal width of mandible" xlink:type="simple">BMW</abbrev> 6, <abbrev xmlns:xlink="http://www.w3.org/1999/xlink" xlink:title="malar space length" xlink:type="simple">MSL</abbrev> 1, <abbrev xmlns:xlink="http://www.w3.org/1999/xlink" xlink:title="scape length" xlink:type="simple">SL</abbrev> 14, <abbrev xmlns:xlink="http://www.w3.org/1999/xlink" xlink:title="scape width" xlink:type="simple">SW</abbrev> 3, <abbrev xmlns:xlink="http://www.w3.org/1999/xlink" xlink:title="flagellum length" xlink:type="simple">FL</abbrev> 61,</p><p>
            <italic>Structure</italic>. Head: face longer than wide, clearly converging below; malar space circa 0.16× basal mandibular width; clypeus protuberant, vertex not elevated; gena little wider than 0.7 eye width viewed laterally; flagellum 1.22× head width; flagellomeres 2-5 1.6× as long as wide; flagellomere 11 2.3× as long as wide. Legs not modified: hind tarsus about as long as hind tibia; hind basitarsus 5.5× as long as wide; hind coxa with posterior ventral procession; S7 (Fig. <xref ref-type="fig" rid="F3">4C</xref>), inner lobes almost straight; S8 (Fig. <xref ref-type="fig" rid="F3">4D</xref>) bare at apex, both sides with conspicuous bristle of dense thick long setae, apparent in un-dissected specimens; genital capsule (Fig. <xref ref-type="fig" rid="F3">4A–B</xref>): penis valves progressively broadened from mid of gonocoxite to base of gonostylus.</p><p>
            <italic>Coloration</italic>. Integument black, apart from antenna ventrally, legs orange, apart from femur of front leg and posterior part of femur of middle leg black, tegula brown, marginal zone of T1-6 transparent.</p><p>
            <italic>Sculpture</italic>. Scutum, propodeum and tergites with close pit-reticulation, vertical part of propodeal triangle dull with fine irregular reticulation, horizontal part with radial striae, lateral rim coarsely areolate.</p><!--PageBreak--><p>
            <italic>Pubescence</italic>. Eyes with tiny dispersed hairs. Pubescence orange, apart from posterior margin of T6 and whole of T6-7 black, genae near margin of eye pale orange. Hairs on face erect dense and long, hairs on T1 dense, much longer than on T2-4. Sternites almost bare, apart from S3-4 with narrow dense posterior fringes.</p><p>
            <italic>Paratype</italic>. ♀ (<named-content xmlns:xlink="http://www.w3.org/1999/xlink" content-type="dwc:institutional_code" xlink:type="simple">SAMA</named-content> 32-033292), body length 13 mm, head width 3.8mm.</p><p>
            <italic>Relative head measurements</italic>. <abbrev xmlns:xlink="http://www.w3.org/1999/xlink" xlink:title="head width" xlink:type="simple">HW</abbrev> 50, <abbrev xmlns:xlink="http://www.w3.org/1999/xlink" xlink:title="head length" xlink:type="simple">HL</abbrev> 45, <abbrev xmlns:xlink="http://www.w3.org/1999/xlink" xlink:title="upper interorbital distance" xlink:type="simple">UID</abbrev> 29, <abbrev xmlns:xlink="http://www.w3.org/1999/xlink" xlink:title="upper width of face" xlink:type="simple">UFW</abbrev> 35, <abbrev xmlns:xlink="http://www.w3.org/1999/xlink" xlink:title="lower interorbital distance" xlink:type="simple">LID</abbrev> 30, <abbrev xmlns:xlink="http://www.w3.org/1999/xlink" xlink:title="distance between anterior mandibular articulations" xlink:type="simple">DMA</abbrev> 29, <abbrev xmlns:xlink="http://www.w3.org/1999/xlink" xlink:title="height of vertex above lateral ocelli" xlink:type="simple">HVO</abbrev> 2, <abbrev xmlns:xlink="http://www.w3.org/1999/xlink" xlink:title="width of ocellar cluster" xlink:type="simple">WOC</abbrev> 16, <abbrev xmlns:xlink="http://www.w3.org/1999/xlink" xlink:title="diameter of median ocellus" xlink:type="simple">MOD</abbrev> 3, <abbrev xmlns:xlink="http://www.w3.org/1999/xlink" xlink:title="ocellocular distance" xlink:type="simple">OOD</abbrev> 6, <abbrev xmlns:xlink="http://www.w3.org/1999/xlink" xlink:title="interantennal distance" xlink:type="simple">IAD</abbrev> 8, <abbrev xmlns:xlink="http://www.w3.org/1999/xlink" xlink:title="antennal socket diameter" xlink:type="simple">ASD</abbrev> 3, <abbrev xmlns:xlink="http://www.w3.org/1999/xlink" xlink:title="antennocular distance" xlink:type="simple">AOD</abbrev> 9, <abbrev xmlns:xlink="http://www.w3.org/1999/xlink" xlink:title="mandible length" xlink:type="simple">ML</abbrev> 23, <abbrev xmlns:xlink="http://www.w3.org/1999/xlink" xlink:title="basal width of mandible" xlink:type="simple">BMW</abbrev> 8, <abbrev xmlns:xlink="http://www.w3.org/1999/xlink" xlink:title="malar space length" xlink:type="simple">MSL</abbrev> 3, <abbrev xmlns:xlink="http://www.w3.org/1999/xlink" xlink:title="scape length" xlink:type="simple">SL</abbrev> 16, <abbrev xmlns:xlink="http://www.w3.org/1999/xlink" xlink:title="scape width" xlink:type="simple">SW</abbrev> 3, <abbrev xmlns:xlink="http://www.w3.org/1999/xlink" xlink:title="flagellum length" xlink:type="simple">FL</abbrev> 32.</p><p>
            <italic>Structure</italic>. Head: inner eye margin straight converging below; scape over reaching median ocellus, tapering basally; malar space smooth length about 0.16x width; labial palps reaching beyond apex of extended glossa; maxillary palps reaching beyond apex of extended glossa; clypeus below level of supraclypeus; epistomal suture distinct, almost straight; labrum basally strongly produced, apically flat and smooth; F3–10 length equal to, or less than width, F1 longer than F3; antennal sockets depressed; supraclypeal area strongly raised above frons level; midtibial spur long, robust; inner hind tibial spur with 7 long, slender teeth. Metasoma: marginal zones of tergites with weaker sculpture <!--PageBreak--><!--PageBreak-->than on disc; pygidial plate broadly rounded apically, flat, dull; T2-4 almost entirely close punctated.</p><p>
            <italic>Coloration</italic>. Head: integument black with dark brown to black clypeus; mandibles black, brown and smooth medially; scape almost naked, black; flagellum; light brown beneath, dark brown above. Mesosomal integument black. Metasomal integument orange.</p><p>
            <italic>Sculpture</italic>. Scutum and scutellum medially smooth with strong open punctation; metanotum dull and rugose; propodeal triangle with several transverse sharp carinae, basal area narrower than metanotum; Vertex closely and medium size punctated over entire width; clypeus flat, shiny with open large punctures; supraclypeal area polished, flat.</p><p>
            <italic>Pubescence</italic>. Head - hair white, densest on the lower paraocular area; mesosomal hair white; hind basitibial plate with dense, fine hair apparently not branched, not obscuring marginal carina; hind basitarsus with posterior fringe of dense long branched white hair widest anteriorly. Metasomal hair dorsally short, sparse; prepygidial fimbria black; T2-4 with fringes of long white hair.</p></tp:treatment-sec><tp:treatment-sec sec-type="Months collected"><title>Months collected.</title><p>January, March, November.</p></tp:treatment-sec><tp:treatment-sec sec-type="Floral visitations"><title>Floral visitations.</title><p>
            <italic><tp:taxon-name><tp:taxon-name-part taxon-name-part-type="genus">Eucalyptus</tp:taxon-name-part></tp:taxon-name></italic> (<tp:taxon-name><tp:taxon-name-part taxon-name-part-type="family">Myrtaceae</tp:taxon-name-part></tp:taxon-name>), <italic><tp:taxon-name><tp:taxon-name-part taxon-name-part-type="genus">Melaleuca</tp:taxon-name-part></tp:taxon-name></italic> (<tp:taxon-name><tp:taxon-name-part taxon-name-part-type="family">Myrtaceae</tp:taxon-name-part></tp:taxon-name>), <italic><tp:taxon-name><tp:taxon-name-part taxon-name-part-type="genus">Myoporum</tp:taxon-name-part></tp:taxon-name></italic> (<tp:taxon-name><tp:taxon-name-part taxon-name-part-type="family">Myoporaceae</tp:taxon-name-part></tp:taxon-name>).</p></tp:treatment-sec><tp:treatment-sec sec-type="distribution"><title>Distribution.</title><p>Known from seven localities in southern Australia, east and west of the Nullarbor Plain.</p></tp:treatment-sec><tp:treatment-sec sec-type="etymology"><title>Etymology.</title><p>The species is named after Stan Wann, the grandfather of the co-collector, Beth Tully. Stan Wann grew up in the bush on the north coast of NSW, and had a profound knowledge of the birds and trees in the area.</p></tp:treatment-sec><tp:treatment-sec><!--Section generated to contain objects referenced in tp:taxon-treatment.--><fig id="F1" position="float" orientation="portrait"><label>Figure 1, 2.</label><caption><p>
          <bold>1</bold> Male holotype <italic><tp:taxon-name><tp:taxon-name-part taxon-name-part-type="genus">Goniocolletes</tp:taxon-name-part> <tp:taxon-name-part taxon-name-part-type="species">comatus</tp:taxon-name-part></tp:taxon-name></italic> (<named-content xmlns:xlink="http://www.w3.org/1999/xlink" content-type="dwc:institutional_code" xlink:type="simple">SAMA</named-content> 32-032610): <bold>A</bold> dorsal <bold>B</bold> lateral <bold>C</bold> ventral <bold>D</bold> head <bold>2</bold> Male holotype <italic><tp:taxon-name><tp:taxon-name-part taxon-name-part-type="genus">Goniocolletes</tp:taxon-name-part> <tp:taxon-name-part taxon-name-part-type="species">wanni</tp:taxon-name-part></tp:taxon-name></italic> sp. n. (<named-content xmlns:xlink="http://www.w3.org/1999/xlink" content-type="dwc:institutional_code" xlink:type="simple">SAMA</named-content> 32-032979): <bold>A</bold> dorsal <bold>B</bold> lateral <bold>C</bold> ventral <bold>D</bold> head.</p></caption><graphic xmlns:xlink="http://www.w3.org/1999/xlink" xlink:href="zookeys-598-099-g001.jpg" position="float" orientation="portrait" xlink:type="simple" id="oo_92416.jpg"/></fig><fig id="F3" position="float" orientation="portrait"><label>Figure 4.</label><caption><p>Male holotype <italic><tp:taxon-name><tp:taxon-name-part taxon-name-part-type="genus">Goniocolletes</tp:taxon-name-part> <tp:taxon-name-part taxon-name-part-type="species">wanni</tp:taxon-name-part></tp:taxon-name></italic> sp. n. (<named-content xmlns:xlink="http://www.w3.org/1999/xlink" content-type="dwc:institutional_code" xlink:type="simple">SAMA</named-content> 32-032979). <bold>A</bold> genital capsule dorsal <bold>B</bold> id. ventral <bold>C</bold> S7 <bold>D</bold> S8.</p></caption><graphic xmlns:xlink="http://www.w3.org/1999/xlink" xlink:href="zookeys-598-099-g003.jpg" position="float" orientation="portrait" xlink:type="simple" id="oo_92418.jpg"/></fig><fig id="F4" position="float" orientation="portrait"><label>Figure 5, 6.</label><caption><p>
          <bold>5</bold> Female <italic><tp:taxon-name><tp:taxon-name-part taxon-name-part-type="genus">Goniocolletes</tp:taxon-name-part> <tp:taxon-name-part taxon-name-part-type="species">comatus</tp:taxon-name-part></tp:taxon-name></italic> (<named-content xmlns:xlink="http://www.w3.org/1999/xlink" content-type="dwc:institutional_code" xlink:type="simple">SAMA</named-content> 32-033291): <bold>A</bold> dorsal <bold>B</bold> lateral <bold>C</bold> head <bold>D</bold> propodeum <bold>6</bold> Female paratype <italic><tp:taxon-name><tp:taxon-name-part taxon-name-part-type="genus">Goniocolletes</tp:taxon-name-part> <tp:taxon-name-part taxon-name-part-type="species">wanni</tp:taxon-name-part></tp:taxon-name></italic> sp. n. (<named-content xmlns:xlink="http://www.w3.org/1999/xlink" content-type="dwc:institutional_code" xlink:type="simple">SAMA</named-content> 32-033292): <bold>A</bold> dorsal <bold>B</bold> lateral <bold>C</bold> head <bold>D</bold> propodeum.</p></caption><graphic xmlns:xlink="http://www.w3.org/1999/xlink" xlink:href="zookeys-598-099-g004.jpg" position="float" orientation="portrait" xlink:type="simple" id="oo_92419.jpg"/></fig></tp:treatment-sec></tp:taxon-treatment>
