# Supplementary material for: New species of Goniocolletes and Trichocolletes (Hymenoptera, Colletidae) from southern Australia
Source: Zookeys. 2016 Jun 14;(598):99–111. doi: 10.3897/zookeys.598.9229 (PMC4926674; doi:10.3897/zookeys.598.9229)
Supplement: XML Treatment for Trichocolletes [file zookeys.598.9229-treatment4.xml]

<!DOCTYPE tp:taxon-treatment
  PUBLIC "-//TaxonX//DTD Taxonomic Treatment Publishing DTD v0 20100105//EN" "tax-treatment-NSO.dtd">
<tp:taxon-treatment xmlns:tp="http://www.plazi.org/taxpub"><tp:treatment-meta><kwd-group><label>Taxon classification</label><kwd><named-content content-type="kingdom">Animalia</named-content></kwd><kwd><named-content content-type="order">Hymenoptera</named-content></kwd><kwd><named-content content-type="family">Colletidae</named-content></kwd></kwd-group><mixed-citation publication-type="journal"><person-group><name><surname>Leijs</surname><given-names>Remko</given-names></name><name><surname>Hogendoorn</surname><given-names>Katja</given-names></name></person-group><article-title>New species of <italic><tp:taxon-name><tp:taxon-name-part taxon-name-part-type="genus">Goniocolletes</tp:taxon-name-part></tp:taxon-name></italic> and <italic><tp:taxon-name><tp:taxon-name-part taxon-name-part-type="genus">Trichocolletes</tp:taxon-name-part></tp:taxon-name></italic> (<tp:taxon-name><tp:taxon-name-part taxon-name-part-type="order">Hymenoptera</tp:taxon-name-part></tp:taxon-name>, <tp:taxon-name><tp:taxon-name-part taxon-name-part-type="family">Colletidae</tp:taxon-name-part></tp:taxon-name>) from southern Australia</article-title><source>Zookeys</source><day>14</day><month>6</month><year>2016</year><volume>2016</volume><issue>598</issue><fpage>99</fpage><lpage>111</lpage><pub-id pub-id-type="doi">10.3897/zookeys.598.9229</pub-id></mixed-citation></tp:treatment-meta><tp:nomenclature><tp:taxon-name>
            <tp:taxon-name-part taxon-name-part-type="genus">Trichocolletes</tp:taxon-name-part>
          </tp:taxon-name><tp:taxon-authority>Cockerell, 1912</tp:taxon-authority></tp:nomenclature><tp:treatment-sec sec-type="remarks"><title>Remarks.</title><p>Ten species of <italic><tp:taxon-name><tp:taxon-name-part taxon-name-part-type="genus">Trichocolletes</tp:taxon-name-part></tp:taxon-name></italic> were collected during a Bush Blitz survey at Credo Station circa 120 km NW of Kalgoorlie, Western Australia between 29 August - 9 September 2011. The majority of the <italic><tp:taxon-name><tp:taxon-name-part taxon-name-part-type="genus">Trichocolletes</tp:taxon-name-part></tp:taxon-name></italic> species were caught on <italic><tp:taxon-name><tp:taxon-name-part taxon-name-part-type="genus">Mirbelia</tp:taxon-name-part> <tp:taxon-name-part taxon-name-part-type="species">microphylla</tp:taxon-name-part></tp:taxon-name></italic> (<tp:taxon-name><tp:taxon-name-part taxon-name-part-type="family">Fabaceae</tp:taxon-name-part></tp:taxon-name>) which was profusely flowering at many sites in the reserve. The <italic><tp:taxon-name><tp:taxon-name-part taxon-name-part-type="genus">Trichocolletes</tp:taxon-name-part></tp:taxon-name></italic> species <italic><tp:taxon-name><tp:taxon-name-part taxon-name-part-type="species">avialis</tp:taxon-name-part></tp:taxon-name></italic>, <italic><tp:taxon-name><tp:taxon-name-part taxon-name-part-type="species">nitens</tp:taxon-name-part></tp:taxon-name></italic> and <italic><tp:taxon-name><tp:taxon-name-part taxon-name-part-type="species">rufibasis</tp:taxon-name-part></tp:taxon-name></italic> were most common and abundant, but among these also single specimens of <italic><tp:taxon-name><tp:taxon-name-part taxon-name-part-type="species">aureotinctus</tp:taxon-name-part></tp:taxon-name></italic>, <italic><tp:taxon-name><tp:taxon-name-part taxon-name-part-type="species">dowerinensis</tp:taxon-name-part></tp:taxon-name></italic>, <italic><tp:taxon-name><tp:taxon-name-part taxon-name-part-type="species">dundanensis</tp:taxon-name-part></tp:taxon-name></italic> and <italic><tp:taxon-name><tp:taxon-name-part taxon-name-part-type="species">leucogenys</tp:taxon-name-part></tp:taxon-name></italic> were collected. A single male of <italic><tp:taxon-name><tp:taxon-name-part taxon-name-part-type="genus">Trichocolletes</tp:taxon-name-part> <tp:taxon-name-part taxon-name-part-type="species">eremophilae</tp:taxon-name-part></tp:taxon-name></italic> was caught in an area with flowering <italic><tp:taxon-name><tp:taxon-name-part taxon-name-part-type="genus">Eremophila</tp:taxon-name-part></tp:taxon-name></italic> (<tp:taxon-name><tp:taxon-name-part taxon-name-part-type="family">Myoporaceae</tp:taxon-name-part></tp:taxon-name>) and <italic><tp:taxon-name><tp:taxon-name-part taxon-name-part-type="genus">Senna</tp:taxon-name-part></tp:taxon-name></italic> (<tp:taxon-name><tp:taxon-name-part taxon-name-part-type="family">Fabaceae</tp:taxon-name-part></tp:taxon-name>). Additionally, a male (first recorded) and females of <italic><tp:taxon-name><tp:taxon-name-part taxon-name-part-type="genus">Trichocolletes</tp:taxon-name-part> <tp:taxon-name-part taxon-name-part-type="species">luteorufus</tp:taxon-name-part></tp:taxon-name></italic> were collected on <tp:taxon-name><tp:taxon-name-part taxon-name-part-type="genus">Senna</tp:taxon-name-part> <tp:taxon-name-part taxon-name-part-type="species">glutinosa</tp:taxon-name-part> <tp:taxon-name-part taxon-name-part-type="infraspecific-rank">spp.</tp:taxon-name-part> <tp:taxon-name-part taxon-name-part-type="subspecies">chatelainiana</tp:taxon-name-part></tp:taxon-name>. Here the male of <italic><tp:taxon-name><tp:taxon-name-part taxon-name-part-type="genus">Trichocolletes</tp:taxon-name-part> <tp:taxon-name-part taxon-name-part-type="species">luteorufus</tp:taxon-name-part></tp:taxon-name></italic> is described.</p><p>As we only add the male of a single species, we do not produce a completely new key, but suggest modifying the key for the males presented by Batley and Houston (2013, pg. 5), by inserting couplets as follows:</p><table-wrap content-type="key" position="anchor" orientation="portrait"><table id="TID0ETMAE" rules="all"><tbody><tr><td rowspan="1" colspan="1">32(28)</td><td rowspan="1" colspan="1">Hind tibia modified: short and swollen, with plume of long orange hairs (Fig. <xref ref-type="fig" rid="F5">7a</xref>)</td><td rowspan="1" colspan="1">
                    <bold><italic><tp:taxon-name><tp:taxon-name-part taxon-name-part-type="genus">Trichocolletes</tp:taxon-name-part> <tp:taxon-name-part taxon-name-part-type="species">luteorufus</tp:taxon-name-part></tp:taxon-name></italic></bold>
                  </td></tr><tr><td rowspan="1" colspan="1">–</td><td rowspan="1" colspan="1">Hind tibia not modified</td><td rowspan="1" colspan="1">
                    <bold>32a</bold>
                  </td></tr><!--PageBreak--><tr><td rowspan="1" colspan="1">32a(32</td><td rowspan="1" colspan="1">Length 15–17 mm; S2 with dense, untidy plume</td><td rowspan="1" colspan="1">
                    <bold><italic><tp:taxon-name><tp:taxon-name-part taxon-name-part-type="genus">Trichocolletes</tp:taxon-name-part> <tp:taxon-name-part taxon-name-part-type="species">marginatus</tp:taxon-name-part></tp:taxon-name></italic></bold>
                  </td></tr><tr><td rowspan="1" colspan="1">–</td><td rowspan="1" colspan="1">Length 10–14 mm; sternal pubescence weak</td><td rowspan="1" colspan="1">
                    <bold>33</bold>
                  </td></tr></tbody></table></table-wrap><fig id="F5" position="float" orientation="portrait"><label>Figure 7.</label><caption><p>
          <italic><tp:taxon-name><tp:taxon-name-part taxon-name-part-type="genus">Trichocolletes</tp:taxon-name-part> <tp:taxon-name-part taxon-name-part-type="species">luteorufus</tp:taxon-name-part></tp:taxon-name></italic>. Male (RL1833). <bold>A</bold> lateral <bold>B</bold> dorsal <bold>C</bold> head frontal <bold>D</bold> head lateral <bold>E</bold> S7 <bold>F</bold> genital capsule dorsal.</p></caption><graphic xmlns:xlink="http://www.w3.org/1999/xlink" xlink:href="zookeys-598-099-g005.jpg" position="float" orientation="portrait" xlink:type="simple" id="oo_92420.jpg"/></fig></tp:treatment-sec></tp:taxon-treatment>
