# Supplementary material for: New species of Goniocolletes and Trichocolletes (Hymenoptera, Colletidae) from southern Australia
Source: Zookeys. 2016 Jun 14;(598):99–111. doi: 10.3897/zookeys.598.9229 (PMC4926674; doi:10.3897/zookeys.598.9229)
Supplement: XML Treatment for Trichocolletes luteorufus [file zookeys.598.9229-treatment5.xml]

<!DOCTYPE tp:taxon-treatment
  PUBLIC "-//TaxonX//DTD Taxonomic Treatment Publishing DTD v0 20100105//EN" "tax-treatment-NSO.dtd">
<tp:taxon-treatment xmlns:tp="http://www.plazi.org/taxpub"><tp:treatment-meta><kwd-group><label>Taxon classification</label><kwd><named-content content-type="kingdom">Animalia</named-content></kwd><kwd><named-content content-type="order">Hymenoptera</named-content></kwd><kwd><named-content content-type="family">Colletidae</named-content></kwd></kwd-group><mixed-citation publication-type="journal"><person-group><name><surname>Leijs</surname><given-names>Remko</given-names></name><name><surname>Hogendoorn</surname><given-names>Katja</given-names></name></person-group><article-title>New species of <italic><tp:taxon-name><tp:taxon-name-part taxon-name-part-type="genus">Goniocolletes</tp:taxon-name-part></tp:taxon-name></italic> and <italic><tp:taxon-name><tp:taxon-name-part taxon-name-part-type="genus">Trichocolletes</tp:taxon-name-part></tp:taxon-name></italic> (<tp:taxon-name><tp:taxon-name-part taxon-name-part-type="order">Hymenoptera</tp:taxon-name-part></tp:taxon-name>, <tp:taxon-name><tp:taxon-name-part taxon-name-part-type="family">Colletidae</tp:taxon-name-part></tp:taxon-name>) from southern Australia</article-title><source>Zookeys</source><day>14</day><month>6</month><year>2016</year><volume>2016</volume><issue>598</issue><fpage>99</fpage><lpage>111</lpage><pub-id pub-id-type="doi">10.3897/zookeys.598.9229</pub-id></mixed-citation></tp:treatment-meta><tp:nomenclature><tp:taxon-name>
            <tp:taxon-name-part taxon-name-part-type="genus">Trichocolletes</tp:taxon-name-part>
            <tp:taxon-name-part taxon-name-part-type="species">luteorufus</tp:taxon-name-part>
          </tp:taxon-name><tp:taxon-authority>Batley &amp; Houston, 2013</tp:taxon-authority><xref ref-type="fig" rid="F5">Fig. 7A–F</xref></tp:nomenclature><tp:treatment-sec sec-type="material"><title>Material examined.</title><p>1 ♂ (RL1833), 2 ♀ (RL1834a-b), Credo Station, near Ularring Rock, WA, Australia, 31 Aug 2011, <named-content xmlns:xlink="http://www.w3.org/1999/xlink" content-type="dwc:verbatimCoordinates" xlink:type="simple"><named-content content-type="geo-json" specific-use="{&#34;type&#34;:&#34;Point&#34;,&#34;coordinates&#34;:[120.55209,-29.92833]}" xlink:type="simple">29.92833S, 120.55209E</named-content></named-content>, R. Leijs, on <tp:taxon-name><tp:taxon-name-part taxon-name-part-type="genus">Senna</tp:taxon-name-part> <tp:taxon-name-part taxon-name-part-type="species">glutinosa</tp:taxon-name-part> <tp:taxon-name-part taxon-name-part-type="infraspecific-rank">ssp.</tp:taxon-name-part> <tp:taxon-name-part taxon-name-part-type="subspecies">chatelainiana</tp:taxon-name-part></tp:taxon-name>.</p></tp:treatment-sec><tp:treatment-sec sec-type="diagnosis"><title>Diagnosis.</title><p>
            <italic><tp:taxon-name><tp:taxon-name-part taxon-name-part-type="genus">Trichocolletes</tp:taxon-name-part> <tp:taxon-name-part taxon-name-part-type="species">luteorufus</tp:taxon-name-part></tp:taxon-name></italic> is the only species where the male has distinctly broadened hind tibia bearing a well developed plume of dense long orange hair (Fig. <xref ref-type="fig" rid="F5">7A</xref>).</p></tp:treatment-sec><tp:treatment-sec sec-type="description"><title>Description.</title><p>♂ (RL1833), body length 15 mm, head width 3.8 mm.</p><p>
            <italic>Relative head measurements</italic>. <abbrev xmlns:xlink="http://www.w3.org/1999/xlink" xlink:title="head width" xlink:type="simple">HW</abbrev> 50, <abbrev xmlns:xlink="http://www.w3.org/1999/xlink" xlink:title="head length" xlink:type="simple">HL</abbrev> 34, <abbrev xmlns:xlink="http://www.w3.org/1999/xlink" xlink:title="upper interorbital distance" xlink:type="simple">UID</abbrev> 33, <abbrev xmlns:xlink="http://www.w3.org/1999/xlink" xlink:title="upper width of face" xlink:type="simple">UFW</abbrev> 33, <abbrev xmlns:xlink="http://www.w3.org/1999/xlink" xlink:title="lower interorbital distance" xlink:type="simple">LID</abbrev> 30, <abbrev xmlns:xlink="http://www.w3.org/1999/xlink" xlink:title="distance between anterior mandibular articulations" xlink:type="simple">DMA</abbrev> 32, <abbrev xmlns:xlink="http://www.w3.org/1999/xlink" xlink:title="height of vertex above lateral ocelli" xlink:type="simple">HVO</abbrev> 4, <abbrev xmlns:xlink="http://www.w3.org/1999/xlink" xlink:title="width of ocellar cluster" xlink:type="simple">WOC</abbrev> 13, <abbrev xmlns:xlink="http://www.w3.org/1999/xlink" xlink:title="diameter of median ocellus" xlink:type="simple">MOD</abbrev> 3, <abbrev xmlns:xlink="http://www.w3.org/1999/xlink" xlink:title="ocellocular distance" xlink:type="simple">OOD</abbrev> 8, <abbrev xmlns:xlink="http://www.w3.org/1999/xlink" xlink:title="interantennal distance" xlink:type="simple">IAD</abbrev> 8, <abbrev xmlns:xlink="http://www.w3.org/1999/xlink" xlink:title="antennal socket diameter" xlink:type="simple">ASD</abbrev> 3, <abbrev xmlns:xlink="http://www.w3.org/1999/xlink" xlink:title="antennocular distance" xlink:type="simple">AOD</abbrev> 8, <abbrev xmlns:xlink="http://www.w3.org/1999/xlink" xlink:title="mandible length" xlink:type="simple">ML</abbrev> 18, <abbrev xmlns:xlink="http://www.w3.org/1999/xlink" xlink:title="basal width of mandible" xlink:type="simple">BMW</abbrev> 5, <abbrev xmlns:xlink="http://www.w3.org/1999/xlink" xlink:title="malar space length" xlink:type="simple">MSL</abbrev> 2, <abbrev xmlns:xlink="http://www.w3.org/1999/xlink" xlink:title="scape length" xlink:type="simple">SL</abbrev> 12, <abbrev xmlns:xlink="http://www.w3.org/1999/xlink" xlink:title="scape width" xlink:type="simple">SW</abbrev> 3, <abbrev xmlns:xlink="http://www.w3.org/1999/xlink" xlink:title="flagellum length" xlink:type="simple">FL</abbrev> 61.</p><p>
            <italic>Structure</italic>. Face wider than long, sligthly converging below; malar space circa 0.4× basal mandibular width; labrum 1/2 as long as wide, convex, roughened by carinae; clypeus protuberant; vertex almost horizontal; gena little wider than 0.5 eye width viewed laterally; flagellum 1.22× headwidth; flagellomeres 4-10 1.67× as long as wide, flagellomere 11 2.1× as long as wide; legs long: hind tarsus 2× as long as hind tibia; hind tibia distinctly broadened medianly (Fig. <xref ref-type="fig" rid="F5">7A</xref>); hind basitarsus 5× as long as wide; posterior carina of basitibial plate reaches apex; genital capsule (Fig. <xref ref-type="fig" rid="F5">7F</xref>), inner apex of gonostylus dorsally with broad rectangular lobe reaching penis valve. Penis valve hooked apically; gonostylus laterally with concave vertical plate, inner margin ventrally deeply emarginated (Fig. <xref ref-type="fig" rid="F5">7F</xref>); S7 (Fig. <xref ref-type="fig" rid="F5">7E</xref>) lateral lobe, emarginated, at basis near ligulate process carrying 4 long stiff setae; posterior projection very long.</p><p>
            <italic>Coloration</italic>. Integument black, apart from scape, antenna ventrally and all legs from posterior part of femur onwards orange; marginal zone of tergites translucent pale orange; sternites brown; labrum and basal 2/3 of mandible transparent white, mandible apex brown.</p><p>
            <italic>Sculpture</italic>. Vertex and scutum with fine transverse lineo-reticulation and open to sparse punctation.</p><p>
            <italic>Pubescence</italic>. Eyes with tiny dispersed hairs. Face, especially clypeus, with very dense, long, orange hair, finely-branched on clypeus and inner eye margins; hair on vertex more open, fine and white. Ventral part of gena with dense long ventrally directed branched pale orange hair, outer eye margins with short white hair. Scutum with medium length pale orange hairs, remaining part of thorax with off-white hairs. Fore basitarsus with plume of orange hair; hind tibia with distinctive plume of dense long orange hair (Fig. <xref ref-type="fig" rid="F5">7A</xref>); inner area of hind tibia and basitarsi with long dispersed bended orange hairs. T1-3 openly covered with long, erect, white hair, decreasing in length; S3-5 with long bended white to orange hairs that together almost forms a corbicula like structure.</p><!--PageBreak--></tp:treatment-sec><tp:treatment-sec sec-type="remarks"><title>Remarks.</title><p>Previously the male of <italic><tp:taxon-name><tp:taxon-name-part taxon-name-part-type="genus">Trichocolletes</tp:taxon-name-part> <tp:taxon-name-part taxon-name-part-type="species">luteorufus</tp:taxon-name-part></tp:taxon-name></italic> was unknown (<xref ref-type="bibr" rid="B2">Batley and Houston 2012</xref>). The sexes were linked based on the fact that both males and females were collected on the same flowering bush of <tp:taxon-name><tp:taxon-name-part taxon-name-part-type="genus">Senna</tp:taxon-name-part> <tp:taxon-name-part taxon-name-part-type="species">glutinosa</tp:taxon-name-part> <tp:taxon-name-part taxon-name-part-type="infraspecific-rank">subsp.</tp:taxon-name-part> <tp:taxon-name-part taxon-name-part-type="subspecies">chatelainiana</tp:taxon-name-part></tp:taxon-name>, where males were chasing females of this species.</p></tp:treatment-sec><tp:treatment-sec sec-type="distribution"><title>Distribution.</title><p>Known from two localities, near Mt Magnet and Credo Station, North of Coolgardie, WA.</p><!--PageBreak--></tp:treatment-sec><tp:treatment-sec><!--Section generated to contain objects referenced in tp:taxon-treatment.--><fig id="F5" position="float" orientation="portrait"><label>Figure 7.</label><caption><p>
          <italic><tp:taxon-name><tp:taxon-name-part taxon-name-part-type="genus">Trichocolletes</tp:taxon-name-part> <tp:taxon-name-part taxon-name-part-type="species">luteorufus</tp:taxon-name-part></tp:taxon-name></italic>. Male (RL1833). <bold>A</bold> lateral <bold>B</bold> dorsal <bold>C</bold> head frontal <bold>D</bold> head lateral <bold>E</bold> S7 <bold>F</bold> genital capsule dorsal.</p></caption><graphic xmlns:xlink="http://www.w3.org/1999/xlink" xlink:href="zookeys-598-099-g005.jpg" position="float" orientation="portrait" xlink:type="simple" id="oo_92420.jpg"/></fig></tp:treatment-sec><ref-list><ref id="B2"><mixed-citation xmlns:xlink="http://www.w3.org/1999/xlink" xlink:type="simple">
          <person-group><name name-style="western"><surname>Batley</surname><given-names>M</given-names></name><name name-style="western"><surname>Houston</surname><given-names>TF</given-names></name></person-group> (<year>2012</year>) <article-title>Revision of the Australian bee genus <italic><tp:taxon-name><tp:taxon-name-part taxon-name-part-type="genus">Trichocolletes</tp:taxon-name-part></tp:taxon-name></italic> Cockerell (<tp:taxon-name><tp:taxon-name-part taxon-name-part-type="order">Hymenoptera</tp:taxon-name-part></tp:taxon-name>: <tp:taxon-name><tp:taxon-name-part taxon-name-part-type="family">Colletidae</tp:taxon-name-part></tp:taxon-name>: <tp:taxon-name><tp:taxon-name-part taxon-name-part-type="tribe">Paracolletini</tp:taxon-name-part></tp:taxon-name>).</article-title> <source>Records of the Australian Museum</source> <volume>64</volume>: <fpage>1</fpage>–<lpage>50</lpage>. doi: <ext-link xlink:type="simple" ext-link-type="doi" xlink:href="10.3853/j.0067-1975.64.2012.1589">10.3853/j.0067-1975.64.2012.1589</ext-link></mixed-citation></ref></ref-list></tp:taxon-treatment>
